# Supplementary material for: Large-scale modeled contemporary and future water temperature estimates for 10774 Midwestern U.S. Lakes
Source: Sci Data. 2017 Apr 25;4:170053. doi: 10.1038/sdata.2017.53 (PMC5404659; doi:10.1038/sdata.2017.53)
Supplement: Supplementary file 1 [file sdata201753-isa1.zip]

Archive with 3 entries (3 files):
- i_Investigation.txt
- s_study_Winslow.txt
- a_assay_Winslow.txt
