# Supplementary material for: Large-scale modeled contemporary and future water temperature estimates for 10774 Midwestern U.S. Lakes
Source: Sci Data. 2017 Apr 25;4:170053. doi: 10.1038/sdata.2017.53 (PMC5404659; doi:10.1038/sdata.2017.53)
Supplement: Supplementary file 1 [file sdata201753-isa1.zip › i_Investigation.txt]

# Investigation File generated for Scientific Data with Investigation File Authoring Tool version 0.1.0 on 23/03/2017 - This metadata file is CC0
ONTOLOGY SOURCE REFERENCE
Term Source Name	GAZ	ENVO	ERO	OBI
Term Source File	http://data.bioontology.org/ontologies/GAZ	http://data.bioontology.org/ontologies/ENVO	http://data.bioontology.org/ontologies/ERO	http://data.bioontology.org/ontologies/OBI
Term Source Version	$Revision: 1.512 $	releases/2014-09-16	2013-08-02	2014-08-18
Term Source Description	Gazetteer	Environment Ontology	Eagle-I Research Resource Ontology	Ontology for Biomedical Investigations
INVESTIGATION
Investigation Identifier
Investigation Title
Investigation Description
Investigation Submission Date
Investigation Public Release Date
INVESTIGATION PUBLICATIONS
Investigation PubMed ID
Investigation Publication DOI
Investigation Publication Author List
Investigation Publication Title
Investigation Publication Status
Investigation Publication Status Term Accession Number
Investigation Publication Status Term Source REF
INVESTIGATION CONTACTS
Investigation Person Last Name
Investigation Person Mid Initials
Investigation Person First Name
Investigation Person Address
Investigation Person Phone
Investigation Person Fax
Investigation Person Email
Investigation Person Affiliation
Investigation Person Roles
Investigation Person Roles Term Accession Number
Investigation Person Roles Term Source REF
STUDY
Study Identifier	10.1038/sdata.2017.53
Study Title	Large-scale modeled contemporary and future water temperature estimates for 10774 Midwestern U.S. Lakes
Study Submission Date	26/09/2016
Study Public Release Date	25/04/2017
Study Description	http://www.nature.com/articles/sdata201753#abstract
Study File Name	s_study_Winslow.txt
Comment[Subject Keywords]	//;//
Comment[Manuscript Licence]	CC BY-4.0
Comment[Experimental Metadata Licence]	CC0
Comment[Supplementary Information File Name]		Supplementary Table 1	Supplementary Table 2
Comment[Supplementary Information File Type]	x-zip-compressed	csv	csv
Comment[Supplementary Information File URL]	http://www.nature.com/articles/sdata201753#supplementary-information	http://www.nature.com/articles/sdata201753#supplementary-information	http://www.nature.com/articles/sdata201753#supplementary-information
Comment[Data Repository]	U.S. Geological Survey
Comment[Data Record Accession]	doi:10.5066/F7DV1H10
Comment[Data Record URI]	http://dx.doi.org/10.5066/F7DV1H10
STUDY DESIGN DESCRIPTORS
Study Design Type	data integration objective
Study Design Type Term Accession Number	ERO:0100092
Study Design Type Term Source REF	ERO
STUDY PUBLICATIONS
Study PubMed ID	""	""
Study Publication DOI	doi:10.1016/j.ecolmodel.2014.07.029	doi:10.1111/gcb.13462
Study Publication Author List	""	""
Study Publication Title	""	""
Study Publication Status	published	published
Study Publication Status Term Accession Number		
Study Publication Status Term Source REF		
STUDY FACTORS
Study Factor Name	time period range
Study Factor Type	observation period
Study Factor Type Term Accession Number	""
Study Factor Type Term Source REF	""
STUDY ASSAYS
Study Assay Measurement Type	hydrodynamics
Study Assay Measurement Type Term Accession Number	""
Study Assay Measurement Type Term Source REF	""
Study Assay Technology Type	computational modeling technique
Study Assay Technology Type Term Accession Number	ERO:0001251
Study Assay Technology Type Term Source REF	ERO
Study Assay Technology Platform	""
Study Assay File Name	a_assay_Winslow.txt
STUDY PROTOCOLS
Study Protocol Name	Meteorological Data	Hydrodynamic Model	Model Parameters	Modeled Lakes	Thermal Habitat Metrics
Study Protocol Type	selection	computational modeling technique	computational modeling technique	computational modeling technique	data transformation
Study Protocol Type Term Accession Number	OBI:0001928	ERO:0001251	ERO:0001251	ERO:0001251	OBI:0200000
Study Protocol Type Term Source REF	OBI	ERO	ERO	ERO	OBI
Study Protocol Description					
Study Protocol URI	""	""	""	""	""
Study Protocol Version					
Study Protocol Parameters Name	""	""	""	""	""
Study Protocol Parameters Name Term Accession Number	""	""	""	""	""
Study Protocol Parameters Name Term Source REF	""	""	""	""	""
Study Protocol Components Name	""	""	""	""	""
Study Protocol Components Type	""	""	""	""	""
Study Protocol Components Type Term Accession Number	""	""	""	""	""
Study Protocol Components Type Term Source REF	""	""	""	""	""
STUDY CONTACTS
Study Person Last Name	Winslow	Hansen	Read	Notaro
Study Person First Name	Luke A.	Gretchen J.A.	Jordan S	Michael
Study Person Mid Initials				
Study Person Email	lawinslow@gmail.com	""	""	""
Study Person Phone				
Study Person Fax				
Study Person Address				
Study Person Affiliation	U.S. Geological Survey, Office of Water Information, Middleton, Wisconsin 53562, USA	Minnesota Department of Natural Resources, St Paul, Minnesota 55155, USA	U.S. Geological Survey, Office of Water Information, Middleton, Wisconsin 53562, USA	University of Wisconsin—Madison, Nelson Institute Center for Climatic Research, Madison, Wisconsin 53706, USA
Study Person Roles				
Study Person Roles Term Accession Number				
Study Person Roles Term Source REF				
Comment[Study Person ORCID]	0000-0002-8602-5510		0000-0002-3888-6631	
Comment[Funder]				
Comment[FundRef ID]				
Comment[Funder Term Source REF]				
Comment[Grant Identifier]				
