# Supplementary material for: Large-scale modeled contemporary and future water temperature estimates for 10774 Midwestern U.S. Lakes
Source: Sci Data. 2017 Apr 25;4:170053. doi: 10.1038/sdata.2017.53 (PMC5404659; doi:10.1038/sdata.2017.53)
Supplement: Supplementary file 1 [file sdata201753-isa1.zip › s_study_Winslow.txt]

Source Name	Characteristics[geographical location]	Term Source REF	Term Accession Number	Characteristics[environment type]	Term Source REF	Term Accession Number	Protocol REF	Sample Name	Factor Value[time period range]
North American Land Data Assimilation	Midwest Region	GAZ	GAZ:00003093	lake	ENVO	ENVO:00000020	Meteorological Data	NLDAS	contemporary
Global Climate Models	Midwest Region	GAZ	GAZ:00003093	lake	ENVO	ENVO:00000020	Meteorological Data	ACCESS	future
Global Climate Models	Midwest Region	GAZ	GAZ:00003093	lake	ENVO	ENVO:00000020	Meteorological Data	CNRM	future
Global Climate Models	Midwest Region	GAZ	GAZ:00003093	lake	ENVO	ENVO:00000020	Meteorological Data	GFDL	future
Global Climate Models	Midwest Region	GAZ	GAZ:00003093	lake	ENVO	ENVO:00000020	Meteorological Data	IPSL	future
Global Climate Models	Midwest Region	GAZ	GAZ:00003093	lake	ENVO	ENVO:00000020	Meteorological Data	MIROC5	future
Global Climate Models	Midwest Region	GAZ	GAZ:00003093	lake	ENVO	ENVO:00000020	Meteorological Data	MRI	future
