# Supplementary material for: Large-scale modeled contemporary and future water temperature estimates for 10774 Midwestern U.S. Lakes
Source: Sci Data. 2017 Apr 25;4:170053. doi: 10.1038/sdata.2017.53 (PMC5404659; doi:10.1038/sdata.2017.53)
Supplement: Supplementary file 1 [file sdata201753-isa1.zip › a_assay_Winslow.txt]

Sample Name	Protocol REF	Assay Name	Raw Data File	Comment[Data Repository]	Comment[Data Record Accession]	Comment[Data Record URI]	Protocol REF	Protocol REF	Protocol REF	Derived Data File	Comment[Data Repository]	Comment[Data Record Accession]	Comment[Data Record URI]	Protocol REF	Derived Data File	Comment[Data Repository]	Comment[Data Record Accession]	Comment[Data Record URI]
NLDAS	Meteorological Data	raw water temperature archive	*DRIVER*_wtemp_index.tsv	U.S. Geological Survey	doi:10.5066/F7DV1H10	http://dx.doi.org/10.5066/F7DV1H10	Hydrodynamic Model	Model Parameters	Modeled Lakes	*DRIVER*_wtemp_#.zip	U.S. Geological Survey	doi:10.5066/F7DV1H10	http://dx.doi.org/10.5066/F7DV1H10	Thermal Habitat Metrics	*DRIVER*_thermal_metrics.tsv	U.S. Geological Survey	doi:10.5066/F7DV1H10	http://dx.doi.org/10.5066/F7DV1H10
ACCESS	Meteorological Data	raw water temperature archive	*DRIVER*_wtemp_index.tsv	U.S. Geological Survey	doi:10.5066/F7DV1H10	http://dx.doi.org/10.5066/F7DV1H10	Hydrodynamic Model	Model Parameters	Modeled Lakes	*DRIVER*_wtemp_#.zip	U.S. Geological Survey	doi:10.5066/F7DV1H10	http://dx.doi.org/10.5066/F7DV1H10	Thermal Habitat Metrics	*DRIVER*_thermal_metrics.tsv	U.S. Geological Survey	doi:10.5066/F7DV1H10	http://dx.doi.org/10.5066/F7DV1H10
CNRM	Meteorological Data	raw water temperature archive	*DRIVER*_wtemp_index.tsv	U.S. Geological Survey	doi:10.5066/F7DV1H10	http://dx.doi.org/10.5066/F7DV1H10	Hydrodynamic Model	Model Parameters	Modeled Lakes	*DRIVER*_wtemp_#.zip	U.S. Geological Survey	doi:10.5066/F7DV1H10	http://dx.doi.org/10.5066/F7DV1H10	Thermal Habitat Metrics	*DRIVER*_thermal_metrics.tsv	U.S. Geological Survey	doi:10.5066/F7DV1H10	http://dx.doi.org/10.5066/F7DV1H10
GFDL	Meteorological Data	raw water temperature archive	*DRIVER*_wtemp_index.tsv	U.S. Geological Survey	doi:10.5066/F7DV1H10	http://dx.doi.org/10.5066/F7DV1H10	Hydrodynamic Model	Model Parameters	Modeled Lakes	*DRIVER*_wtemp_#.zip	U.S. Geological Survey	doi:10.5066/F7DV1H10	http://dx.doi.org/10.5066/F7DV1H10	Thermal Habitat Metrics	*DRIVER*_thermal_metrics.tsv	U.S. Geological Survey	doi:10.5066/F7DV1H10	http://dx.doi.org/10.5066/F7DV1H10
IPSL	Meteorological Data	raw water temperature archive	*DRIVER*_wtemp_index.tsv	U.S. Geological Survey	doi:10.5066/F7DV1H10	http://dx.doi.org/10.5066/F7DV1H10	Hydrodynamic Model	Model Parameters	Modeled Lakes	*DRIVER*_wtemp_#.zip	U.S. Geological Survey	doi:10.5066/F7DV1H10	http://dx.doi.org/10.5066/F7DV1H10	Thermal Habitat Metrics	*DRIVER*_thermal_metrics.tsv	U.S. Geological Survey	doi:10.5066/F7DV1H10	http://dx.doi.org/10.5066/F7DV1H10
MIROC5	Meteorological Data	raw water temperature archive	*DRIVER*_wtemp_index.tsv	U.S. Geological Survey	doi:10.5066/F7DV1H10	http://dx.doi.org/10.5066/F7DV1H10	Hydrodynamic Model	Model Parameters	Modeled Lakes	*DRIVER*_wtemp_#.zip	U.S. Geological Survey	doi:10.5066/F7DV1H10	http://dx.doi.org/10.5066/F7DV1H10	Thermal Habitat Metrics	*DRIVER*_thermal_metrics.tsv	U.S. Geological Survey	doi:10.5066/F7DV1H10	http://dx.doi.org/10.5066/F7DV1H10
MRI	Meteorological Data	raw water temperature archive	*DRIVER*_wtemp_index.tsv	U.S. Geological Survey	doi:10.5066/F7DV1H10	http://dx.doi.org/10.5066/F7DV1H10	Hydrodynamic Model	Model Parameters	Modeled Lakes	*DRIVER*_wtemp_#.zip	U.S. Geological Survey	doi:10.5066/F7DV1H10	http://dx.doi.org/10.5066/F7DV1H10	Thermal Habitat Metrics	*DRIVER*_thermal_metrics.tsv	U.S. Geological Survey	doi:10.5066/F7DV1H10	http://dx.doi.org/10.5066/F7DV1H10
