# Supplementary material for: Large-scale modeled contemporary and future water temperature estimates for 10774 Midwestern U.S. Lakes
Source: Sci Data. 2017 Apr 25;4:170053. doi: 10.1038/sdata.2017.53 (PMC5404659; doi:10.1038/sdata.2017.53)
Supplement: Supplementary Table 1 [file sdata201753-s2.csv]

Landcover Name	Height Value (meters)	NLCD ID
Open Water	0	11
Perennial Ice/Snow	0	12
Developed	1	21
Developed	5	22
Developed	13	23
Developed	20	24
Barren Land (Rock/Sand/Clay)	0.2	31
Deciduous Forest	15	41
Evergreen Forest	25	42
Mixed Forest	20	43
Dwarf Scrub	1.5	51
Scrub/Shrub	2	52
Grassland/Herbaceous	0.8	71
Sedge/Herbaceuous	0.5	72
Lichens	0.1	73
Moss	0.1	74
Pasture/Hay	1	81
Cultivated Crops	2	82
Woody Wetlands	3	90
Emergent Herbaceous Wetlands	2.5	95
