# Supplementary material for: Large-scale modeled contemporary and future water temperature estimates for 10774 Midwestern U.S. Lakes
Source: Sci Data. 2017 Apr 25;4:170053. doi: 10.1038/sdata.2017.53 (PMC5404659; doi:10.1038/sdata.2017.53)
Supplement: Supplementary Table 2 [file sdata201753-s3.csv]

Name	Species/guild	Specific metric	Output details	units	in current outputs	Notes
ice_duration_days	All	Ice duration	# of days, beginning October 30 of the previous year and running through June of the given year, that the lake is covered in ice.	days		This includes any date with ice cover and can yield a different ice duration as this includes temporary (non seasonal) ice that may form and retreat before the seasonal ice cover.
ice_on_date	All	Ice on date	Julian date of ice-on	Julan date		Defined as the last open day of the year. Temporary ice cover may have formed.
ice_off_date	All	Ice off date	Julian date of ice-off	Julian date		Defined as the first open day of the year. Temporary ice cover may have formed.
winter_dur_0-4	All	winter duration	# of days, beginning October 30 of the previous year and running through June of the given year, that surface water is <4 degrees C	days	y
coef_var_30-60	Spring spawners	variable temperatures one month post-ice-off (larval phase)	Coefficient of Variation of surface temperature from 30-60 days post ice off.	unitless (CV)	y	Using ice off as defined by ice_off_date
coef_var_0-30	Spring spawners	variable temperatures immediately post-ice-off (egg phase)	Coefficient of Variation of surface temperature from 0-30 days post ice-off	unitless (CV)	y	Using ice off as defined by ice_off_date
stratification_onset_yday	All	Date of stratification	Julian date at which stratification sets up (longest stratified period)			"Stratified" is defined as >= 1 deg C temperature difference across the profile using the longest contiguous period of stratification (not
stratification_duration	All	Duration of stratified period	Duration of stratified period	days	y	Longest contiguous stratified period
sthermo_depth_mean	All	depth of thermocline	avg. thermocline depth in stratified period	depth (m)	y	The "seasonal" thermo depth as defined by rLakeAnalyzer
peak_temp	All	peak summer surface temperature	Maximum observed surface temperature	degrees C	y
gdd_wtr_0c	All	growing degree days 0 base	Cumulative sum of degrees > 0 for entire year	degrees C * days
gdd_wtr_5c	All	growing degree days 5 base	Cumulative sum of degrees > 5 for entire year	degrees C * days	y
gdd_wtr_10c	All	growing degree days 10 base	Cumulative sum of degrees > 10 for entire year	degrees C * days	y
bottom_temp_at_strat	Coldwater fishes	bottom temperature at stratification	water temperature 0.1m from lake bottom on day of stratification (as defined in original stratification measure)	degrees C		on first day of longest contiguous stratification
schmidt_daily_annual_sum	All	Schmidt Stability annual sum	Sum of daily Schmidt Stability values for calendar year.	J/m^2 * days		Whole year sum
mean_surf_jas	All	Mean summer surface temperature	mean of surface temperature from July, August, September	degrees C
max_surf_jas	All	Max summer surface temperature	max of surface temperature from July, August, September	degrees C	y
mean_bot_jas	All	Mean summer bottom temperature	mean of bottom temperature (0.1 m from bottom) from July, August, September	degrees C
max_bot_jas	All	Max summer bottom temperature	max of bottom temperature (0.1 m from bottom) from July, August, September	degrees C
mean_surf_jan	All	Monthly mean surface temperature	mean of surface temperature for each month	degrees C
max_surf_jan	All	Monthly max surface temperature	max of surface temperature for each month	degrees C
mean_bot_jan	All	Monthly mean bottom temperature	mean of bottom temperature for each month	degrees C
max_bot_jan	All	Monthly max bottom temperature	max of bottom temperature for each month	degrees C
mean_surf_feb	All	Monthly mean surface temperature	mean of surface temperature for each month	degrees C
max_surf_feb	All	Monthly max surface temperature	max of surface temperature for each month	degrees C
mean_bot_feb	All	Monthly mean bottom temperature	mean of bottom temperature for each month	degrees C
max_bot_feb	All	Monthly max bottom temperature	max of bottom temperature for each month	degrees C
mean_surf_mar	All	Monthly mean surface temperature	mean of surface temperature for each month	degrees C
max_surf_mar	All	Monthly max surface temperature	max of surface temperature for each month	degrees C
mean_bot_mar	All	Monthly mean bottom temperature	mean of bottom temperature for each month	degrees C
max_bot_mar	All	Monthly max bottom temperature	max of bottom temperature for each month	degrees C
mean_surf_apr	All	Monthly mean surface temperature	mean of surface temperature for each month	degrees C
max_surf_apr	All	Monthly max surface temperature	max of surface temperature for each month	degrees C
mean_bot_apr	All	Monthly mean bottom temperature	mean of bottom temperature for each month	degrees C
max_bot_apr	All	Monthly max bottom temperature	max of bottom temperature for each month	degrees C
mean_surf_may	All	Monthly mean surface temperature	mean of surface temperature for each month	degrees C
max_surf_may	All	Monthly max surface temperature	max of surface temperature for each month	degrees C
mean_bot_may	All	Monthly mean bottom temperature	mean of bottom temperature for each month	degrees C
max_bot_may	All	Monthly max bottom temperature	max of bottom temperature for each month	degrees C
mean_surf_jun	All	Monthly mean surface temperature	mean of surface temperature for each month	degrees C
max_surf_jun	All	Monthly max surface temperature	max of surface temperature for each month	degrees C
mean_bot_jun	All	Monthly mean bottom temperature	mean of bottom temperature for each month	degrees C
max_bot_jun	All	Monthly max bottom temperature	max of bottom temperature for each month	degrees C
mean_surf_jul	All	Monthly mean surface temperature	mean of surface temperature for each month	degrees C
max_surf_jul	All	Monthly max surface temperature	max of surface temperature for each month	degrees C
mean_bot_jul	All	Monthly mean bottom temperature	mean of bottom temperature for each month	degrees C
max_bot_jul	All	Monthly max bottom temperature	max of bottom temperature for each month	degrees C
mean_surf_aug	All	Monthly mean surface temperature	mean of surface temperature for each month	degrees C
max_surf_aug	All	Monthly max surface temperature	max of surface temperature for each month	degrees C
mean_bot_aug	All	Monthly mean bottom temperature	mean of bottom temperature for each month	degrees C
max_bot_aug	All	Monthly max bottom temperature	max of bottom temperature for each month	degrees C
mean_surf_sep	All	Monthly mean surface temperature	mean of surface temperature for each month	degrees C
max_surf_sep	All	Monthly max surface temperature	max of surface temperature for each month	degrees C
mean_bot_sep	All	Monthly mean bottom temperature	mean of bottom temperature for each month	degrees C
max_bot_sep	All	Monthly max bottom temperature	max of bottom temperature for each month	degrees C
mean_surf_oct	All	Monthly mean surface temperature	mean of surface temperature for each month	degrees C
max_surf_oct	All	Monthly max surface temperature	max of surface temperature for each month	degrees C
mean_bot_oct	All	Monthly mean bottom temperature	mean of bottom temperature for each month	degrees C
max_bot_oct	All	Monthly max bottom temperature	max of bottom temperature for each month	degrees C
mean_surf_nov	All	Monthly mean surface temperature	mean of surface temperature for each month	degrees C
max_surf_nov	All	Monthly max surface temperature	max of surface temperature for each month	degrees C
mean_bot_nov	All	Monthly mean bottom temperature	mean of bottom temperature for each month	degrees C
max_bot_nov	All	Monthly max bottom temperature	max of bottom temperature for each month	degrees C
mean_surf_dec	All	Monthly mean surface temperature	mean of surface temperature for each month	degrees C
max_surf_dec	All	Monthly max surface temperature	max of surface temperature for each month	degrees C
mean_bot_dec	All	Monthly mean bottom temperature	mean of bottom temperature for each month	degrees C
max_bot_dec	All	Monthly max bottom temperature	max of bottom temperature for each month	degrees C
